# Supplementary material for: Hexakis(dimethyl sulfoxide-κO)cobalt(III) trinitrate
Source: Acta Crystallogr Sect E Struct Rep Online. 2009 Dec 9;66(Pt 1):m21. doi: 10.1107/S1600536809051423 (PMC2980005; doi:10.1107/S1600536809051423)
Supplement: Supplementary file 1 [file e-66-00m21-sup1.cif]

##############################################################################
###                                                                        ###
###        Electronic paper (Acta Crystallographica Section E)             ###
###                                                                        ###
##############################################################################
#                                                                            #
# This CIF contains the data in a paper accepted for publication in Acta     #
# Crystallographica Section E. It conforms to the requirements of Notes      #
# for Authors for Section E, and has been peer reviewed under the auspices   #
# of the IUCr Commission on Journals.                                        #
#                                                                            #
# Full details of the Crystallographic Information File format               #
# are given in the paper "The Crystallographic Information File (CIF):       #
# a New Standard Archive File for Crystallography" by S. R. Hall, F. H.      #
# Allen and I. D. Brown [Acta Cryst. (1991), A47, 655-685].                  #
#                                                                            #
# The current version of the core CIF dictionary is obtainable from          #
# ftp://ftp.iucr.org/pub/cif_core.dic. The current version number is 2.4.    #
#                                                                            #
# Software is freely available for graphical display of the structure(s) in  #
# this CIF.  For information consult the CIF home page http://www.iucr.org/  #
# cif/home.html                                                              #
#                                                                            #
# This file may be used for bona fide research purposes within the           #
# scientific community so long as proper attribution is given to the journal # 
# article from which it was obtained.                                        #
#                                                                            #
##############################################################################
                                             
data_I
_audit_creation_method     SHELXL-97
_chemical_name_systematic
;
Hexakis(dimethyl sulfoxide-\k<i>O</i>)cobalt(III) trinitrate
;
_chemical_name_common     ?
_chemical_formula_moiety     'C12 H36 Co1 O6 S6 3+, 3(N O3 -)'
_chemical_formula_sum     'C12 H36 Co N3 O15 S6'
_chemical_formula_iupac     '[Co (C2 H6 O S)6] (N O3)3'
_chemical_formula_weight     713.73
_chemical_melting_point     ?
_symmetry_cell_setting     Trigonal
_symmetry_space_group_name_H-M     'R -3'
_symmetry_space_group_name_Hall     '-R 3'
loop_
    _symmetry_equiv_pos_as_xyz
    'x, y, z'
    '-y, x-y, z'
    '-x+y, -x, z'
    'x+2/3, y+1/3, z+1/3'
    '-y+2/3, x-y+1/3, z+1/3'
    '-x+y+2/3, -x+1/3, z+1/3'
    'x+1/3, y+2/3, z+2/3'
    '-y+1/3, x-y+2/3, z+2/3'
    '-x+y+1/3, -x+2/3, z+2/3'
    '-x, -y, -z'
    'y, -x+y, -z'
    'x-y, x, -z'
    '-x+2/3, -y+1/3, -z+1/3'
    'y+2/3, -x+y+1/3, -z+1/3'
    'x-y+2/3, x+1/3, -z+1/3'
    '-x+1/3, -y+2/3, -z+2/3'
    'y+1/3, -x+y+2/3, -z+2/3'
    'x-y+1/3, x+2/3, -z+2/3'
_cell_length_a     11.526(3)
_cell_length_b     11.526(3)
_cell_length_c     19.998(5)
_cell_angle_alpha     90.00
_cell_angle_beta     90.00
_cell_angle_gamma     120.00
_cell_volume     2300.8(10)
_cell_formula_units_Z     3
_cell_measurement_reflns_used     1446
_cell_measurement_theta_min     2.3
_cell_measurement_theta_max     27.2
_cell_measurement_temperature     298(2)
_exptl_crystal_description     Block
_exptl_crystal_colour     Red
_exptl_crystal_size_max     0.49
_exptl_crystal_size_mid     0.41
_exptl_crystal_size_min     0.38
_exptl_crystal_density_diffrn     1.545
_exptl_crystal_density_meas     ?
_exptl_crystal_density_method     'not measured'
_exptl_crystal_F_000     1116
_exptl_absorpt_coefficient_mu     1.031
_exptl_absorpt_correction_type     multi-scan
_exptl_absorpt_process_details     '(SADABS; Sheldrick, 1996)'
_exptl_absorpt_correction_T_min     0.6320
_exptl_absorpt_correction_T_max     0.6953
_diffrn_ambient_temperature     298(2)
_diffrn_radiation_type     MoK\a
_diffrn_radiation_wavelength     0.71073
_diffrn_radiation_source     'fine-focus sealed tube'
_diffrn_radiation_monochromator     graphite
_diffrn_measurement_device_type
                                'Bruker SMART 1000 area-detector diffractometer'
_diffrn_measurement_method     '\f and \w scans'
_diffrn_detector_area_resol_mean     ?
_diffrn_reflns_number     3840
_diffrn_reflns_av_R_equivalents     0.0618
_diffrn_reflns_av_sigmaI/netI     0.0530
_diffrn_reflns_theta_min     2.28
_diffrn_reflns_theta_max     27.41
_diffrn_reflns_theta_full     27.41
_diffrn_measured_fraction_theta_max     0.982
_diffrn_measured_fraction_theta_full     0.982
_diffrn_reflns_limit_h_min     -14
_diffrn_reflns_limit_h_max     5
_diffrn_reflns_limit_k_min     -11
_diffrn_reflns_limit_k_max     14
_diffrn_reflns_limit_l_min     -25
_diffrn_reflns_limit_l_max     25
_diffrn_standards_number     0
_diffrn_standards_interval_count     ?
_diffrn_standards_interval_time     ?
_diffrn_standards_decay_%     .
_reflns_number_total     1158
_reflns_number_gt     879
_reflns_threshold_expression     I>2\s(I)
_refine_ls_structure_factor_coef     Fsqd
_refine_ls_matrix_type     full
_refine_ls_R_factor_all     0.0652
_refine_ls_R_factor_gt     0.0455
_refine_ls_wR_factor_gt     0.1168
_refine_ls_wR_factor_ref     0.1361
_refine_ls_goodness_of_fit_ref     1.067
_refine_ls_restrained_S_all     1.065
_refine_ls_number_reflns     1158
_refine_ls_number_parameters     67
_refine_ls_number_restraints     7
_refine_ls_hydrogen_treatment     constr
_refine_ls_weighting_scheme     calc
_refine_ls_weighting_details
         'calc w=1/[\s^2^(Fo^2^)+(0.0617P)^2^+5.5038P] where P=(Fo^2^+2Fc^2^)/3'
_atom_sites_solution_hydrogens     geom
_atom_sites_solution_primary     direct
_atom_sites_solution_secondary     difmap
_refine_ls_shift/su_max     0.001
_refine_ls_shift/su_mean     0.001
_refine_diff_density_max     0.592
_refine_diff_density_min     -0.618
_refine_ls_extinction_method     none
_refine_ls_extinction_coef     ?
loop_
    _atom_type_symbol
    _atom_type_description
    _atom_type_scat_dispersion_real
    _atom_type_scat_dispersion_imag
    _atom_type_scat_source
    'C' 'C' 0.0033 0.0016
                         'International Tables Vol C Tables 4.2.6.8 and 6.1.1.4'
    'H' 'H' 0.0000 0.0000
                         'International Tables Vol C Tables 4.2.6.8 and 6.1.1.4'
    'N' 'N' 0.0061 0.0033
                         'International Tables Vol C Tables 4.2.6.8 and 6.1.1.4'
    'O' 'O' 0.0106 0.0060
                         'International Tables Vol C Tables 4.2.6.8 and 6.1.1.4'
    'S' 'S' 0.1246 0.1234
                         'International Tables Vol C Tables 4.2.6.8 and 6.1.1.4'
    'Co' 'Co' 0.3494 0.9721
                         'International Tables Vol C Tables 4.2.6.8 and 6.1.1.4'
_computing_data_collection     'SMART (Bruker, 1996)'
_computing_cell_refinement     'SAINT (Bruker, 1996)'
_computing_data_reduction     'SAINT (Bruker, 1996)'
_computing_structure_solution     'SHELXS97 (Sheldrick, 2008)'
_computing_structure_refinement     'SHELXL97 (Sheldrick, 2008)'
_computing_molecular_graphics     'X-SEED (Barbour, 2001)'
_computing_publication_material     'publCIF (Westrip, 2009)'
loop_
    _atom_site_type_symbol
    _atom_site_label
    _atom_site_fract_x
    _atom_site_fract_y
    _atom_site_fract_z
    _atom_site_U_iso_or_equiv
    _atom_site_adp_type
    _atom_site_calc_flag
    _atom_site_refinement_flags
    _atom_site_occupancy
    _atom_site_disorder_assembly
    _atom_site_disorder_group
    Co Co1 0.6667 0.3333 0.3333 0.0336(3) Uani d S 1 . .
    S S1 0.48481(8) 0.41879(8) 0.25413(4) 0.0388(3) Uani d . 1 . .
    C C1 0.3940(4) 0.3538(5) 0.17922(18) 0.0567(10) Uani d . 1 . .
    H H1A 0.4494 0.3427 0.1470 0.085 Uiso calc R 1 . .
    H H1B 0.3673 0.4147 0.1620 0.085 Uiso calc R 1 . .
    H H1C 0.3158 0.2686 0.1880 0.085 Uiso calc R 1 . .
    C C2 0.3544(4) 0.4062(5) 0.3061(2) 0.0591(10) Uani d . 1 . .
    H H2A 0.2805 0.3160 0.3051 0.089 Uiso calc R 1 . .
    H H2B 0.3254 0.4662 0.2903 0.089 Uiso calc R 1 . .
    H H2C 0.3867 0.4296 0.3511 0.089 Uiso calc R 1 . .
    O O1 0.5100(2) 0.3062(2) 0.27796(11) 0.0379(5) Uani d . 1 . .
    O O2 0.6649(4) 0.4393(3) 0.0814(2) 0.0838(11) Uani d . 1 . .
    N N1 0.6667 0.3333 0.0819(3) 0.0516(13) Uani d S 1 . .
    N N2 0.331(2) 0.657(2) 0.1524(6) 0.060(4) Uiso d PD 0.1667 A -1
    O O3 0.246(2) 0.612(3) 0.1984(10) 0.104(5) Uiso d PD 0.1667 A -1
    O O4 0.407(3) 0.7797(19) 0.1464(11) 0.104(5) Uiso d PD 0.1667 A -1
    O O5 0.338(2) 0.578(2) 0.1132(11) 0.104(5) Uiso d PD 0.1667 A -1
loop_
    _atom_site_aniso_label
    _atom_site_aniso_U_11
    _atom_site_aniso_U_22
    _atom_site_aniso_U_33
    _atom_site_aniso_U_12
    _atom_site_aniso_U_13
    _atom_site_aniso_U_23
    Co1 0.0312(4) 0.0312(4) 0.0385(5) 0.01558(19) 0.000 0.000
    S1 0.0334(5) 0.0343(5) 0.0474(5) 0.0159(4) -0.0051(3) 0.0031(3)
    C1 0.057(2) 0.077(3) 0.0426(19) 0.038(2) -0.0106(17) 0.0001(18)
    C2 0.063(3) 0.069(3) 0.062(2) 0.046(2) 0.000(2) -0.009(2)
    O1 0.0327(12) 0.0352(12) 0.0462(12) 0.0173(10) -0.0078(9) -0.0010(10)
    O2 0.078(2) 0.0523(19) 0.130(3) 0.0389(18) 0.007(2) 0.0059(19)
    N1 0.047(2) 0.047(2) 0.061(3) 0.0234(10) 0.000 0.000
_geom_special_details
;
All e.s.d.'s (except the e.s.d. in the dihedral angle between two l.s. planes)
are estimated using the full covariance matrix. The cell e.s.d.'s are taken
into account individually in the estimation of e.s.d.'s in distances, angles
and torsion angles; correlations between e.s.d.'s in cell parameters are only
used when they are defined by crystal symmetry. An approximate (isotropic)
treatment of cell e.s.d.'s is used for estimating e.s.d.'s involving l.s.
planes.
;
loop_
    _geom_bond_atom_site_label_1
    _geom_bond_atom_site_label_2
    _geom_bond_site_symmetry_2
    _geom_bond_distance
    _geom_bond_publ_flag
    Co1 O1 17 2.005(2) ?
    Co1 O1 18_545 2.005(2) ?
    Co1 O1 2_655 2.005(2) ?
    Co1 O1 3_665 2.005(2) ?
    Co1 O1 . 2.005(2) ?
    Co1 O1 16_655 2.005(2) ?
    S1 O1 . 1.540(2) ?
    S1 C1 . 1.765(4) ?
    S1 C2 . 1.773(4) ?
    C1 H1A . 0.96 ?
    C1 H1B . 0.96 ?
    C1 H1C . 0.96 ?
    C2 H2A . 0.96 ?
    C2 H2B . 0.96 ?
    C2 H2C . 0.96 ?
    O2 N1 . 1.232(3) ?
    N1 O2 3_665 1.232(3) ?
    N1 O2 2_655 1.232(3) ?
    N2 O4 . 1.238(9) ?
    N2 O5 . 1.238(9) ?
    N2 O3 . 1.253(9) ?
loop_
    _geom_angle_atom_site_label_1
    _geom_angle_atom_site_label_2
    _geom_angle_atom_site_label_3
    _geom_angle_site_symmetry_1
    _geom_angle_site_symmetry_3
    _geom_angle
    _geom_angle_publ_flag
    O1 Co1 O1 17 18_545 92.45(9) ?
    O1 Co1 O1 17 2_655 180.0 ?
    O1 Co1 O1 18_545 2_655 87.55(9) ?
    O1 Co1 O1 17 3_665 87.56(9) ?
    O1 Co1 O1 18_545 3_665 180.0 ?
    O1 Co1 O1 2_655 3_665 92.44(9) ?
    O1 Co1 O1 17 . 87.56(9) ?
    O1 Co1 O1 18_545 . 87.56(9) ?
    O1 Co1 O1 2_655 . 92.44(9) ?
    O1 Co1 O1 3_665 . 92.44(9) ?
    O1 Co1 O1 17 16_655 92.45(9) ?
    O1 Co1 O1 18_545 16_655 92.44(9) ?
    O1 Co1 O1 2_655 16_655 87.55(9) ?
    O1 Co1 O1 3_665 16_655 87.56(9) ?
    O1 Co1 O1 . 16_655 179.9980(10)
                                  ?
    O1 S1 C1 . . 103.10(17) ?
    O1 S1 C2 . . 104.99(17) ?
    C1 S1 C2 . . 99.5(2) ?
    S1 C1 H1A . . 109.5 ?
    S1 C1 H1B . . 109.5 ?
    H1A C1 H1B . . 109.5 ?
    S1 C1 H1C . . 109.5 ?
    H1A C1 H1C . . 109.5 ?
    H1B C1 H1C . . 109.5 ?
    S1 C2 H2A . . 109.5 ?
    S1 C2 H2B . . 109.5 ?
    H2A C2 H2B . . 109.5 ?
    S1 C2 H2C . . 109.5 ?
    H2A C2 H2C . . 109.5 ?
    H2B C2 H2C . . 109.5 ?
    S1 O1 Co1 . . 125.03(13) ?
    O2 N1 O2 3_665 2_655 119.996(15) ?
    O2 N1 O2 3_665 . 119.995(10) ?
    O2 N1 O2 2_655 . 119.996(15) ?
    O4 N2 O5 . . 120.6(10) ?
    O4 N2 O3 . . 120.3(10) ?
    O5 N2 O3 . . 119.0(10) ?
loop_
    _geom_torsion_atom_site_label_1
    _geom_torsion_atom_site_label_2
    _geom_torsion_atom_site_label_3
    _geom_torsion_atom_site_label_4
    _geom_torsion_site_symmetry_1
    _geom_torsion_site_symmetry_2
    _geom_torsion_site_symmetry_3
    _geom_torsion_site_symmetry_4
    _geom_torsion
    _geom_torsion_publ_flag
    C1 S1 O1 Co1 . . . . 151.6(2) ?
    C2 S1 O1 Co1 . . . . -104.7(2) ?
    O1 Co1 O1 S1 17 . . . 43.10(12) ?
    O1 Co1 O1 S1 18_545 . . . 135.7(2) ?
    O1 Co1 O1 S1 2_655 . . . -136.90(12) ?
    O1 Co1 O1 S1 3_665 . . . -44.3(2) ?
data_global
_journal_date_recd_electronic     2009-10-20
_journal_date_accepted     2009-11-29
_journal_name_full     'Acta Crystallographica, Section E'
_journal_year     2010
_journal_volume     66
_journal_issue      1
_journal_page_first     m21
_journal_page_last     m21
_journal_paper_category     QM
_journal_coeditor_code     CI2949
_publ_contact_author_name     'Prof. Qiuhong Li'
_publ_contact_author_address
;
College of Materials Science and Engineering
Shandong University of Technology
Zibo 255049
People's Republic of China
;
_publ_contact_author_email     bingxueer79@163.com
_publ_contact_author_fax     '86 531 88564464'
_publ_contact_author_phone     '86 531 88564464'
_publ_section_title
;
Hexakis(dimethyl sulfoxide-\k<i>O</i>)cobalt(III) trinitrate
;
loop_
    _publ_author_name
    _publ_author_address
    'Li, Qiuhong'
;
College of Materials Science and Engineering
Shandong University of Technology
Zibo 255049
People's Republic of China
;
    'Ng, Seik Weng'
;
Department of Chemistry
University of Malaya
50603 Kuala Lumpur
Malaysia
;
