# Supplementary material for: Hexakis(dimethyl sulfoxide-κO)cobalt(III) trinitrate
Source: Acta Crystallogr Sect E Struct Rep Online. 2009 Dec 9;66(Pt 1):m21. doi: 10.1107/S1600536809051423 (PMC2980005; doi:10.1107/S1600536809051423)
Supplement: Supplementary file 2 [file e-66-00m21-Isup2.hkl]

# 
# h,k,l, Fc-squared, Fo-squared, sigma(Fo-squared) and status flag 
# 
data_I
_shelx_title '  R-3' 
_shelx_refln_list_code          4 
_shelx_F_calc_maximum      348.33 
_exptl_crystal_F_000      1116.00 
_reflns_d_resolution_high  0.7720 
 
loop_ 
 _symmetry_equiv_pos_as_xyz 
 'x, y, z' 
 '-y, x-y, z' 
 '-x+y, -x, z' 
 'x+2/3, y+1/3, z+1/3' 
 '-y+2/3, x-y+1/3, z+1/3' 
 '-x+y+2/3, -x+1/3, z+1/3' 
 'x+1/3, y+2/3, z+2/3' 
 '-y+1/3, x-y+2/3, z+2/3' 
 '-x+y+1/3, -x+2/3, z+2/3' 
 '-x, -y, -z' 
 'y, -x+y, -z' 
 'x-y, x, -z' 
 '-x+2/3, -y+1/3, -z+1/3' 
 'y+2/3, -x+y+1/3, -z+1/3' 
 'x-y+2/3, x+1/3, -z+1/3' 
 '-x+1/3, -y+2/3, -z+2/3' 
 'y+1/3, -x+y+2/3, -z+2/3' 
 'x-y+1/3, x+2/3, -z+2/3' 
 
_cell_length_a    11.5262 
_cell_length_b    11.5262 
_cell_length_c    19.9981 
_cell_angle_alpha  90.000 
_cell_angle_beta   90.000 
_cell_angle_gamma 120.000 
 
_shelx_F_squared_multiplier     1.000 
 
loop_ 
 _refln_index_h 
 _refln_index_k 
 _refln_index_l 
 _refln_F_squared_calc 
 _refln_F_squared_meas 
 _refln_F_squared_sigma 
 _refln_observed_status 
  -1   2   0    15502.80    17361.55    517.48 o 
   0   3   0    23594.81    23218.20    621.28 o 
  -2   4   0     2738.23     2536.48     74.98 o 
  -4   5   0    15947.26    15354.33    380.15 o 
  -1   5   0      610.51      665.99     23.98 o 
  -3   6   0      844.94      736.18     30.40 o 
   0   6   0     1216.67     1179.16     39.84 o 
  -5   7   0      218.54      317.35     23.00 o 
  -2   7   0     9682.26     9726.31    247.30 o 
  -7   8   0     1313.04     1458.32     66.93 o 
  -4   8   0       12.76        3.63     15.38 o 
  -1   8   0    29926.80    31751.82   1346.92 o 
  -6   9   0     7466.16     7631.21    250.45 o 
  -3   9   0     4507.11     4738.96    143.08 o 
   0   9   0        3.35      -77.02     58.27 o 
  -8  10   0     1490.91     1682.84     90.28 o 
  -5  10   0       67.76       20.35     22.13 o 
  -2  10   0      369.06      460.32     71.19 o 
 -10  11   0     1434.19     1658.56    297.14 o 
  -7  11   0     2194.49     2133.44     91.98 o 
  -4  11   0      626.28      497.70     51.33 o 
  -1  11   0     2724.82     3294.73    445.65 o 
  -9  12   0        7.63      -34.10     41.59 o 
  -6  12   0       23.87      -24.49     23.75 o 
  -3  12   0        6.52      -18.25     40.60 o 
   0  12   0     1199.54     1512.79    154.05 o 
 -11  13   0       36.54       26.16     49.65 o 
  -8  13   0      246.59      260.08     66.18 o 
  -5  13   0     3028.77     3015.87    288.60 o 
  -2  13   0      126.88       99.65     58.24 o 
 -10  14   0     3022.76     3052.06    259.40 o 
  -7  14   0       76.15       -4.73     48.99 o 
  -4  14   0       28.19      -57.46     72.26 o 
  -1   1   1    24960.27    23180.81    889.28 o 
  -3   2   1    47158.38    43527.86   1292.25 o 
   0   2   1      751.33      516.95     25.93 o 
  -5   3   1    18593.21    17971.28    540.71 o 
  -2   3   1     6634.96     6679.98    182.83 o 
   1   3   1    27897.36    25786.50    690.98 o 
  -7   4   1      507.89      447.27     33.43 o 
  -4   4   1     1872.84     1664.25     47.99 o 
  -1   4   1     9927.25    11955.28    382.11 o 
   2   4   1     6158.10     5879.77    187.15 o 
  -9   5   1      248.20      306.83     31.79 o 
  -6   5   1     5104.71     5120.29    134.41 o 
  -3   5   1     6106.76     5913.78    279.62 o 
   0   5   1        6.89       86.24     22.01 o 
   3   5   1      342.18      291.40     29.59 o 
 -11   6   1       11.87      -25.97     20.66 o 
  -8   6   1    31839.25    31167.40    956.98 o 
  -5   6   1      441.91      378.10     27.13 o 
  -2   6   1      568.95      610.21     27.94 o 
   1   6   1     4086.73     4661.05    182.76 o 
   4   6   1     3070.64     2936.65    113.88 o 
 -13   7   1      442.15      535.45     78.34 o 
 -10   7   1        2.34      -23.14     19.62 o 
  -7   7   1     1086.99      897.99     44.37 o 
  -4   7   1      758.00      922.31     38.09 o 
  -1   7   1    13249.11    12888.48    356.48 o 
   2   7   1     4019.11     3686.66    134.10 o 
   5   7   1      800.93      736.45     56.53 o 
 -12   8   1      216.03      146.92     55.78 o 
  -9   8   1      560.21      400.63     61.04 o 
  -6   8   1      757.31      868.39     45.13 o 
  -3   8   1     3000.30     2872.79     92.01 o 
   0   8   1        1.94      -18.07     21.53 o 
   3   8   1      310.88      311.39     46.48 o 
   6   8   1      157.09      180.90     46.74 o 
 -14   9   1      111.73      111.77     68.39 o 
 -11   9   1     1095.98     1243.16    106.80 o 
  -8   9   1      966.30      808.19     60.24 o 
  -5   9   1      333.58      243.04     29.77 o 
  -2   9   1     7179.36     7387.54    987.37 o 
   1   9   1     1185.52     1367.13    102.16 o 
   4   9   1     1121.45     1227.11    107.54 o 
 -13  10   1      154.31       44.05     70.24 o 
 -10  10   1     1670.12     1452.69    109.33 o 
  -7  10   1     5429.57     5510.69    190.40 o 
  -4  10   1     1456.56     1390.17     65.30 o 
  -1  10   1       31.86      -48.45     32.30 o 
   2  10   1      211.14      225.72     64.36 o 
 -12  11   1     1327.33     1449.58    117.63 o 
  -9  11   1      719.69      865.64    118.69 o 
  -6  11   1      255.59      167.57     39.54 o 
  -3  11   1      751.44      702.27    138.27 o 
   0  11   1     2171.83     2179.33    266.01 o 
   3  11   1        3.06       25.68     53.07 o 
 -11  12   1      550.46      542.07     80.65 o 
  -8  12   1      284.18      217.16     50.36 o 
  -5  12   1     1578.88     1518.49     79.23 o 
  -2  12   1       46.44       52.22     86.90 o 
   1  12   1       84.75       58.70     52.62 o 
 -10  13   1      165.83      203.54     60.39 o 
  -7  13   1      643.80      723.29     59.56 o 
  -4  13   1      587.35      483.21     78.25 o 
  -1  13   1      419.32      364.40     78.37 o 
  -9  14   1     2836.71     2873.33    279.34 o 
  -6  14   1      716.88      814.58     72.92 o 
  -3  14   1       17.25      -42.19     56.25 o 
   0   1   2    22688.46    22236.04    477.55 o 
  -2   2   2    15716.17    16597.07    489.16 o 
   1   2   2        9.12       26.09     11.57 o 
  -4   3   2      248.11      375.37     36.36 o 
  -1   3   2    23971.05    24182.80    646.86 o 
   2   3   2     3529.43     2793.47    122.46 o 
  -6   4   2     9951.25     9463.93    292.15 o 
  -3   4   2    17995.71    18760.01    569.00 o 
   0   4   2      734.69     1032.27     35.83 o 
   3   4   2     5554.60     6187.37    233.61 o 
  -8   5   2      587.46      525.55     45.06 o 
  -5   5   2     7249.92     7567.39    192.89 o 
  -2   5   2     1479.00     1467.44     49.21 o 
   1   5   2     8231.80     8405.73    234.02 o 
   4   5   2     1917.56     1773.11     76.49 o 
 -10   6   2     1645.64     1695.64     76.46 o 
  -7   6   2     9601.00     9678.65    247.34 o 
  -4   6   2    14805.46    15463.78    408.29 o 
  -1   6   2       21.61       26.63     11.16 o 
   2   6   2     3640.09     3722.88    132.51 o 
   5   6   2       46.47       52.97     25.66 o 
 -12   7   2     1161.35     1304.57    124.97 o 
  -9   7   2     2132.87     2427.92    104.83 o 
  -6   7   2     8745.99     9043.25    232.12 o 
  -3   7   2     5367.94     5070.10    148.86 o 
   0   7   2     4079.48     4413.96    191.14 o 
   3   7   2     3010.97     2991.90    151.05 o 
   6   7   2      160.87       99.25     34.48 o 
 -14   8   2      567.67      562.73     62.83 o 
 -11   8   2     2180.54     1893.79    129.17 o 
  -8   8   2     1299.45     1449.18     97.62 o 
  -5   8   2      747.61      719.77     42.26 o 
  -2   8   2    11130.27    11253.65    271.36 o 
   1   8   2     3331.26     2923.30    220.97 o 
   4   8   2       93.77       75.27     37.56 o 
 -13   9   2      178.61      187.09     59.96 o 
 -10   9   2      135.31       -8.74     33.91 o 
  -7   9   2     1390.56     1488.48     67.09 o 
  -4   9   2       20.87       12.82     17.73 o 
  -1   9   2        5.84      -11.14     27.27 o 
   2   9   2      393.90      434.10     54.81 o 
   5   9   2     1367.57     1424.94    103.69 o 
 -12  10   2      145.75      142.99     57.74 o 
  -9  10   2      143.61      163.72     47.63 o 
  -6  10   2       89.03       52.33     23.31 o 
  -3  10   2      163.21      146.65     30.58 o 
   0  10   2      241.78      131.31     50.11 o 
   3  10   2      655.97      663.12     86.01 o 
 -11  11   2     1599.28     1796.63    129.75 o 
  -8  11   2      224.77      115.40     34.05 o 
  -5  11   2      656.91      750.21     54.08 o 
  -2  11   2      612.90      622.05     80.00 o 
   1  11   2       10.37      -39.76     47.17 o 
 -13  12   2       11.95      -49.43     54.96 o 
 -10  12   2      213.85      173.07     91.78 o 
  -7  12   2     3442.85     3506.69    135.61 o 
  -4  12   2     2072.70     1910.51    132.36 o 
  -1  12   2      240.71      233.78     61.91 o 
 -12  13   2      330.11      387.56    140.59 o 
  -9  13   2      559.50      694.47     82.99 o 
  -6  13   2     1043.58      990.12    226.19 o 
  -3  13   2      277.47      190.01     65.30 o 
 -11  14   2      445.14      641.92     90.77 o 
  -8  14   2      132.54      129.53     52.84 o 
  -5  14   2      554.38      376.29     77.24 o 
   0   0   3     7373.23     7656.90    489.87 o 
   1   1   3    12565.45    16164.54    485.95 o 
  -1   2   3    45624.55    41977.23   1743.47 o 
   2   2   3     6157.29     7061.55    219.25 o 
  -3   3   3     4993.43     5348.71    148.73 o 
   0   3   3     8508.41     8274.68    399.91 o 
   3   3   3     2973.40     3107.17    125.44 o 
  -5   4   3    21913.50    23293.57    538.25 o 
  -2   4   3    21980.63    22900.99    614.75 o 
   1   4   3     1955.51     2618.43     78.39 o 
   4   4   3     1958.41     2051.05     94.76 o 
  -7   5   3     1287.40     1056.53     39.71 o 
  -4   5   3    12315.10    13046.85    355.15 o 
  -1   5   3      815.30      783.73     29.73 o 
   2   5   3     3116.72     2888.07    122.39 o 
   5   5   3     5252.07     5001.10    176.77 o 
  -9   6   3     3726.34     3519.83    126.19 o 
  -6   6   3      255.80      232.16     23.43 o 
  -3   6   3    14021.46    15221.14    443.39 o 
   0   6   3     7329.19     8104.95    301.17 o 
   3   6   3     2732.87     2252.99    106.59 o 
   6   6   3       22.59      -23.42     24.78 o 
 -11   7   3     1050.85      986.20     56.54 o 
  -8   7   3     5225.10     4904.75    183.51 o 
  -5   7   3      651.53      575.96     26.28 o 
  -2   7   3     3993.73     4189.74    125.94 o 
   1   7   3     1918.54     1791.21     89.03 o 
   4   7   3      111.78       16.61     26.04 o 
   7   7   3     1054.73     1064.35    114.63 o 
 -13   8   3       16.88      -18.53     48.29 o 
 -10   8   3     2155.53     2305.06    143.85 o 
  -7   8   3      126.36      162.63     21.71 o 
  -4   8   3    11184.26    10944.62    306.95 o 
  -1   8   3     3977.50     3618.04    218.78 o 
   2   8   3      639.03      562.03     55.54 o 
   5   8   3        2.49       -3.76     36.80 o 
 -12   9   3        7.33       17.83     45.20 o 
  -9   9   3     7903.12     7383.16    370.89 o 
  -6   9   3       14.65        6.14     18.40 o 
  -3   9   3       38.06       47.90     20.54 o 
   0   9   3     2646.18     3011.48    190.69 o 
   3   9   3     3874.35     3962.66    177.59 o 
 -14  10   3      443.68      385.50     84.95 o 
 -11  10   3      672.24      593.86    104.64 o 
  -8  10   3      569.96      505.46     64.37 o 
  -5  10   3     2197.36     1875.94    119.06 o 
  -2  10   3     3736.46     3378.94    189.02 o 
   1  10   3       51.80        0.59     42.54 o 
   4  10   3      136.07      138.09     59.57 o 
 -13  11   3     1014.31     1196.66    290.17 o 
 -10  11   3       40.38       11.69     56.37 o 
  -7  11   3      299.17      301.52     36.50 o 
  -4  11   3       90.32      103.82     32.43 o 
  -1  11   3      385.16      361.84     69.27 o 
   2  11   3       92.04      -20.47     53.39 o 
 -12  12   3      201.12      262.69     71.36 o 
  -9  12   3      438.37      475.94     68.73 o 
  -6  12   3     1083.42     1238.75    100.88 o 
  -3  12   3      630.18      551.65    102.92 o 
   0  12   3      108.35       53.19     53.77 o 
 -11  13   3      974.03     1252.17    127.80 o 
  -8  13   3     1792.46     1951.39    127.76 o 
  -5  13   3      336.42      355.79     94.69 o 
  -2  13   3       88.05       53.55     56.24 o 
 -10  14   3      257.27      285.60     70.14 o 
  -7  14   3      129.70       56.18     49.84 o 
  -4  14   3       16.16      -85.78     67.50 o 
  -1   1   4    27429.77    27474.42    735.27 o 
  -3   2   4      907.89      904.34     31.04 o 
   0   2   4   121333.16   101673.79   5654.57 o 
  -5   3   4     3700.65     2740.54     93.23 o 
  -2   3   4    48056.08    46361.80   1235.05 o 
   1   3   4     4439.26     5634.43    207.75 o 
  -7   4   4     1420.83     1640.71    102.55 o 
  -4   4   4     3034.29     2730.81     98.47 o 
  -1   4   4     9980.06     9688.26    266.34 o 
   2   4   4       11.86      -10.44     16.40 o 
  -9   5   4    10106.42     9863.97    366.47 o 
  -6   5   4    27054.67    26996.93    726.13 o 
  -3   5   4     6213.88     6667.28    247.70 o 
   0   5   4       14.95        6.40     13.25 o 
   3   5   4      540.60      582.45     49.21 o 
 -11   6   4     2797.74     3105.97    123.54 o 
  -8   6   4      304.69      241.73     42.53 o 
  -5   6   4      594.00      558.91     27.27 o 
  -2   6   4     1700.25     1914.58     78.01 o 
   1   6   4    25854.72    26644.30    935.83 o 
   4   6   4      763.17      770.71     54.79 o 
 -13   7   4       11.36      -23.20     25.22 o 
 -10   7   4      334.79      474.35     44.07 o 
  -7   7   4        2.73      -11.72     14.75 o 
  -4   7   4    10306.33    10232.32    260.86 o 
  -1   7   4     1601.30     1479.07     53.69 o 
   2   7   4     2834.64     2869.38    161.77 o 
   5   7   4       15.12      -19.92     27.10 o 
 -12   8   4       77.21       26.19     44.12 o 
  -9   8   4     5123.68     6245.74    247.03 o 
  -6   8   4        5.82       -3.66     14.06 o 
  -3   8   4     4441.40     4201.76    128.65 o 
   0   8   4      291.01      318.39     57.14 o 
   3   8   4     2113.69     2143.55    135.71 o 
   6   8   4      542.88      709.26    101.07 o 
 -14   9   4        9.23      -43.58     56.99 o 
 -11   9   4        3.58      -45.78     39.79 o 
  -8   9   4    13066.24    13619.26    614.89 o 
  -5   9   4      549.79      513.60     39.97 o 
  -2   9   4     2267.01     2587.55    117.16 o 
   1   9   4      194.53      243.71     42.12 o 
   4   9   4      390.39      413.89     59.32 o 
 -13  10   4     2602.66     3232.76    337.26 o 
 -10  10   4     3763.97     4067.09    222.83 o 
  -7  10   4      315.78      198.16     29.56 o 
  -4  10   4      119.69      115.93     30.56 o 
  -1  10   4     2580.63     2926.39    224.70 o 
   2  10   4     2403.50     2789.12    172.87 o 
 -12  11   4      153.80      119.78     59.40 o 
  -9  11   4       54.81       62.68     39.22 o 
  -6  11   4     1195.66     1024.38     57.49 o 
  -3  11   4     7705.65     7679.98    374.59 o 
   0  11   4      173.14      113.44     49.03 o 
   3  11   4        0.70      -30.38     48.74 o 
 -11  12   4      562.60      834.37     97.74 o 
  -8  12   4     1700.94     1620.40    155.59 o 
  -5  12   4      341.51      262.47     40.96 o 
  -2  12   4      346.27      478.86     77.64 o 
   1  12   4        4.10      -24.30     58.08 o 
 -10  13   4      218.19      257.22     61.29 o 
  -7  13   4     2053.34     1851.41    148.27 o 
  -4  13   4      115.13       56.54     92.26 o 
  -1  13   4      507.51      599.25     90.01 o 
  -9  14   4       18.43       -4.05     65.83 o 
  -6  14   4        7.06       -3.67     31.58 o 
   0   1   5      642.42      788.55     55.90 o 
  -2   2   5      371.46      344.95     25.55 o 
   1   2   5     9030.25     9291.77    275.90 o 
  -4   3   5     5894.09     6122.23    170.55 o 
  -1   3   5    15474.17    16606.49    500.28 o 
   2   3   5    12736.56    15105.40    872.56 o 
  -6   4   5    26874.43    28263.00    760.12 o 
  -3   4   5      397.66      565.50     43.38 o 
   0   4   5       48.10       76.93     25.87 o 
   3   4   5     4292.83     4732.93    186.18 o 
  -8   5   5      322.90      336.27     58.52 o 
  -5   5   5    12307.67    12543.70    344.27 o 
  -2   5   5     1849.78     2045.00     67.07 o 
   1   5   5    18807.10    18352.69    650.33 o 
   4   5   5     3462.86     3829.42    161.76 o 
 -10   6   5     6255.34     6235.25    242.90 o 
  -7   6   5       44.22       67.26     24.56 o 
  -4   6   5      776.03      794.87     43.25 o 
  -1   6   5     1351.20     1273.51     53.05 o 
   2   6   5     3925.49     3698.30    222.99 o 
   5   6   5      370.88      274.32     38.71 o 
 -12   7   5      746.17      855.61     55.04 o 
  -9   7   5      822.33      998.17     61.95 o 
  -6   7   5       21.78       24.26     14.33 o 
  -3   7   5     5747.38     5438.72    181.19 o 
   0   7   5     4222.58     4298.64    322.20 o 
   3   7   5       77.58       77.71     30.92 o 
   6   7   5       32.61        6.03     31.33 o 
 -14   8   5       28.26      -14.99     55.90 o 
 -11   8   5        3.43       12.72     33.83 o 
  -8   8   5     5614.75     5302.89    212.45 o 
  -5   8   5     1556.66     1547.35     63.08 o 
  -2   8   5     1834.24     1681.01     58.83 o 
   1   8   5      268.75      216.63     39.42 o 
   4   8   5      261.98      227.93     40.43 o 
 -13   9   5        5.24      -12.74     49.88 o 
 -10   9   5     1433.10     1489.65    112.14 o 
  -7   9   5      259.18      281.69     40.91 o 
  -4   9   5       49.52       33.10     18.26 o 
  -1   9   5        7.05       -7.01     25.70 o 
   2   9   5     2201.77     2021.80    109.36 o 
   5   9   5      127.18       78.13     46.11 o 
 -12  10   5      398.76      389.34     78.37 o 
  -9  10   5     3023.14     2640.66    190.35 o 
  -6  10   5     1332.35     1125.12     57.40 o 
  -3  10   5     2014.87     2001.57     89.83 o 
   0  10   5      106.91       37.70     55.65 o 
   3  10   5      348.87      428.01     78.64 o 
 -11  11   5       43.46       -4.12     45.81 o 
  -8  11   5      147.52      119.27     46.31 o 
  -5  11   5     1531.59     1533.53     85.27 o 
  -2  11   5     4160.33     4175.84    228.91 o 
   1  11   5      105.55       37.59     49.03 o 
 -13  12   5       70.27       79.22     61.74 o 
 -10  12   5      749.33      772.36    172.50 o 
  -7  12   5     5815.90     5690.23    200.71 o 
  -4  12   5      390.41      370.68    120.30 o 
  -1  12   5      282.42      275.60     65.40 o 
 -12  13   5      472.28      386.95     82.35 o 
  -9  13   5        1.11      -33.92     44.31 o 
  -6  13   5       40.45       36.57     51.31 o 
  -3  13   5      134.36      113.97     55.29 o 
  -5  14   5      147.79       78.68     56.78 o 
   0   0   6    23670.83    27241.71   2091.28 o 
   1   1   6     4731.07     6478.81    227.73 o 
  -1   2   6     1051.69      810.09     65.58 o 
   2   2   6     4416.04     5413.99    153.18 o 
  -3   3   6    27251.53    28127.69    981.56 o 
   0   3   6    17805.71    17172.85    591.58 o 
   3   3   6     1120.74      820.61     56.39 o 
  -5   4   6    16177.45    16103.00    694.81 o 
  -2   4   6     3903.26     3870.09    113.63 o 
   1   4   6     5357.77     6154.53    195.57 o 
   4   4   6     8230.95     8711.55    358.21 o 
  -7   5   6      371.70      489.34     35.34 o 
  -4   5   6       58.81        4.46     10.97 o 
  -1   5   6    12423.22    12040.80    307.54 o 
   2   5   6     6582.15     6402.94    245.29 o 
   5   5   6     3212.43     3861.93    167.17 o 
  -9   6   6        3.70      -22.18     18.93 o 
  -6   6   6     3840.82     3849.68    116.75 o 
  -3   6   6     7765.55     7617.83    215.95 o 
   0   6   6     2142.59     1662.71     81.20 o 
   3   6   6      577.87      483.61     50.83 o 
   6   6   6      398.16      524.17     68.97 o 
 -11   7   6      456.54      475.93     48.71 o 
  -8   7   6     3185.19     3298.23    246.79 o 
  -5   7   6     5395.97     5133.67    151.23 o 
  -2   7   6      222.63      125.12     18.00 o 
   1   7   6     3384.66     3094.71    136.61 o 
   4   7   6      439.90      574.21     65.96 o 
   7   7   6      774.21      890.60    103.18 o 
 -13   8   6     1342.37     1417.72    171.55 o 
 -10   8   6      171.46      280.16     46.79 o 
  -7   8   6     1078.22     1111.65     92.14 o 
  -4   8   6     7810.15     8118.81    260.09 o 
  -1   8   6     2399.65     2222.33    105.40 o 
   2   8   6      179.61      188.62     39.32 o 
   5   8   6      182.06      269.16     45.90 o 
 -12   9   6      476.34      623.27    133.99 o 
  -9   9   6     2917.64     3129.52    235.95 o 
  -6   9   6     4076.37     3803.85    120.78 o 
  -3   9   6      660.41      594.21     36.82 o 
   0   9   6       21.77       17.85     27.72 o 
   3   9   6      940.56     1099.87     87.82 o 
 -14  10   6      484.65      737.97    153.45 o 
 -11  10   6        5.01        4.78     46.84 o 
  -8  10   6        5.72      -12.99     32.62 o 
  -5  10   6     1375.00     1350.39     85.15 o 
  -2  10   6     2714.66     2877.75    169.07 o 
   1  10   6        6.41      -27.00     41.74 o 
   4  10   6      388.39      356.11     80.71 o 
 -13  11   6      523.04      674.77    106.49 o 
 -10  11   6      278.79      347.76     62.73 o 
  -7  11   6      272.02      281.54     71.75 o 
  -4  11   6     2497.65     2359.04    172.19 o 
  -1  11   6      167.83      105.89     51.73 o 
   2  11   6      433.67      533.12     88.00 o 
 -12  12   6       62.06       17.08     52.12 o 
  -9  12   6      716.15      770.65     86.23 o 
  -6  12   6      998.68      953.79     93.08 o 
  -3  12   6      552.84      522.32     77.22 o 
   0  12   6      299.99      167.17     68.13 o 
 -11  13   6      700.57      804.81    101.18 o 
  -8  13   6      135.40      204.76     75.48 o 
  -5  13   6      341.14      216.48     58.32 o 
  -2  13   6      335.57      319.00     75.40 o 
 -10  14   6      277.63      322.88    110.77 o 
  -7  14   6      423.09      266.19     88.93 o 
  -4  14   6      570.11      625.63    125.41 o 
  -1   1   7     4446.25     5624.34    159.78 o 
  -3   2   7    18170.01    18920.17    436.29 o 
   0   2   7     4738.13     4583.46    120.44 o 
  -5   3   7       56.36       51.16     10.98 o 
  -2   3   7    19972.30    22974.54    898.02 o 
   1   3   7     4330.05     4176.26    143.71 o 
  -7   4   7     5462.76     5684.65    368.58 o 
  -4   4   7     2239.55     2364.99     75.40 o 
  -1   4   7     9902.80    10221.59    283.18 o 
   2   4   7      969.45      757.15     49.28 o 
  -9   5   7     2353.78     2493.85    117.00 o 
  -6   5   7       28.71       16.57     12.22 o 
  -3   5   7      201.47      242.62     20.42 o 
   0   5   7     3316.43     3641.94    161.11 o 
   3   5   7     3124.65     3233.29    161.76 o 
 -11   6   7      551.74      495.76     44.01 o 
  -8   6   7     6357.46     6268.85    243.97 o 
  -5   6   7     8706.42     9227.65    259.20 o 
  -2   6   7    17618.24    18097.45    494.26 o 
   1   6   7     2973.34     2952.32    160.45 o 
   4   6   7      229.68      106.04     34.55 o 
 -13   7   7        1.22      -20.33     28.07 o 
 -10   7   7     1459.91     1395.34     81.40 o 
  -7   7   7     1013.37      946.04     60.60 o 
  -4   7   7     3769.66     4104.83    175.00 o 
  -1   7   7     1978.54     1826.40    114.12 o 
   2   7   7       33.67       38.35     26.89 o 
   5   7   7     3171.62     3392.13    165.34 o 
 -12   8   7       38.34      -18.79     64.32 o 
  -9   8   7      222.19      204.57     45.66 o 
  -6   8   7     1402.15     1293.76     81.69 o 
  -3   8   7       51.83       41.86     19.50 o 
   0   8   7     1470.94     1586.35     85.18 o 
   3   8   7      142.97       78.77     34.73 o 
   6   8   7       51.08       56.72     40.23 o 
 -14   9   7       64.71       47.15     67.34 o 
 -11   9   7     3794.70     3780.76    368.21 o 
  -8   9   7     1501.11     1402.63     94.42 o 
  -5   9   7       27.91        8.78     18.41 o 
  -2   9   7      856.95      687.33     75.86 o 
   1   9   7     2529.86     2586.36    183.92 o 
   4   9   7        9.28        3.59     40.38 o 
 -13  10   7      293.79      362.73     78.37 o 
 -10  10   7      243.25      228.14     58.99 o 
  -7  10   7     1496.97     1482.59    170.83 o 
  -4  10   7     5117.25     4817.58    198.15 o 
  -1  10   7     1110.02      977.85     73.74 o 
   2  10   7      335.34      366.98     55.95 o 
 -12  11   7      124.51      119.91     60.57 o 
  -9  11   7     2639.20     2720.48    164.52 o 
  -6  11   7     1058.24     1093.25     70.30 o 
  -3  11   7     1346.25     1187.99    104.12 o 
   0  11   7      980.38     1024.78    108.42 o 
 -11  12   7      213.47      191.58     60.93 o 
  -8  12   7      188.33      217.40     56.24 o 
  -5  12   7      152.36      130.27     35.12 o 
  -2  12   7      232.44      233.13     67.47 o 
 -10  13   7      288.65      310.78     72.18 o 
  -4  13   7      180.18       45.19     53.02 o 
  -9  14   7      460.77      396.90    102.62 o 
  -6  14   7       68.20       77.20     40.43 o 
   0   1   8      877.55      532.95     23.67 o 
  -2   2   8    36326.63    34536.01    871.61 o 
   1   2   8     7625.62     6644.70    174.76 o 
  -4   3   8    18553.17    17266.02    470.45 o 
  -1   3   8     4150.23     3806.57    151.76 o 
   2   3   8     1469.34     1977.97     64.72 o 
  -6   4   8      157.82      113.44     33.66 o 
  -3   4   8     2709.47     2453.73     99.36 o 
   0   4   8     8494.05     8215.48    283.90 o 
   3   4   8    18686.03    18826.82    956.48 o 
  -8   5   8      739.03      758.29     49.26 o 
  -5   5   8      195.48      101.87     16.91 o 
  -2   5   8     7581.61     7937.35    242.44 o 
   1   5   8       65.51       17.41     21.16 o 
   4   5   8     2759.12     2967.04    135.46 o 
 -10   6   8       17.23       -2.52     24.27 o 
  -7   6   8      292.11      248.65     34.96 o 
  -4   6   8     2680.23     2572.55    131.24 o 
  -1   6   8     8150.62     8006.29    321.08 o 
   2   6   8      551.99      473.20     53.14 o 
   5   6   8     1437.87     1646.15     94.56 o 
 -12   7   8        5.55      -27.32     34.89 o 
  -9   7   8      109.87      102.77     33.20 o 
  -6   7   8    15116.73    15628.13    431.12 o 
  -3   7   8      359.24      359.27     29.66 o 
   0   7   8      147.62       69.50     27.77 o 
   3   7   8       31.22        3.50     29.03 o 
   6   7   8      727.48      934.80    124.26 o 
 -14   8   8       52.47       43.09     49.14 o 
 -11   8   8     4485.70     4784.70    252.64 o 
  -8   8   8      520.11      623.97     93.63 o 
  -5   8   8      198.30      157.97     29.04 o 
  -2   8   8     2398.12     2117.84    133.37 o 
   1   8   8     6883.52     7368.12    374.03 o 
   4   8   8      852.77     1069.28     88.48 o 
 -13   9   8       22.43      -39.02     56.47 o 
 -10   9   8     2200.54     2410.39    147.24 o 
  -7   9   8      299.86      402.25     52.40 o 
  -4   9   8     4477.84     4481.94    183.12 o 
  -1   9   8     2233.86     2147.61    107.71 o 
   2   9   8      350.66      274.86     52.43 o 
   5   9   8      194.70      121.88     51.13 o 
 -12  10   8      700.98      846.75    131.61 o 
  -9  10   8     1021.55     1173.92     99.34 o 
  -6  10   8       30.41       14.52     26.75 o 
  -3  10   8     2002.60     1803.21     94.91 o 
   0  10   8     1372.14     1299.09    104.03 o 
   3  10   8        5.30      -32.18     41.87 o 
 -11  11   8       24.01       -6.78     50.59 o 
  -8  11   8     2443.04     2402.24    146.90 o 
  -5  11   8     4589.09     4720.37    245.80 o 
  -2  11   8       99.28       47.10     46.50 o 
   1  11   8       61.81      111.87     59.58 o 
 -10  12   8     2532.25     2760.04    173.07 o 
  -7  12   8        1.76       24.64     53.93 o 
  -4  12   8       81.35       37.65     49.40 o 
  -1  12   8       36.91        7.37     51.35 o 
  -9  13   8       42.02       11.81     46.59 o 
  -6  13   8        1.41       -8.51     30.65 o 
  -3  13   8     2214.15     2324.87    158.25 o 
  -5  14   8       29.49       -0.44     51.25 o 
   0   0   9    13566.05    14729.41    638.98 o 
   1   1   9     2153.12     2085.40     62.66 o 
  -1   2   9     2353.79     2772.08     79.18 o 
   2   2   9    18428.79    20290.05    683.10 o 
  -3   3   9    14673.01    16265.71    444.21 o 
   0   3   9      715.69      830.46     70.68 o 
   3   3   9     8828.83     9525.76    336.24 o 
  -5   4   9     1498.00     1588.69     56.89 o 
  -2   4   9       41.76       15.31     12.93 o 
   1   4   9     1563.18     1769.81     84.56 o 
   4   4   9    10775.92    11195.60    415.32 o 
  -7   5   9      122.70      134.36     30.22 o 
  -4   5   9      784.31      847.87     40.70 o 
  -1   5   9    20010.44    18937.31    517.74 o 
   2   5   9     1639.93     1584.10     83.16 o 
   5   5   9      382.63      569.07     70.10 o 
  -9   6   9       38.66      -10.21     28.12 o 
  -6   6   9     2598.95     2747.77    102.61 o 
  -3   6   9       41.46       29.13     16.08 o 
   0   6   9      393.95      230.42     35.94 o 
   3   6   9      905.31      911.73     85.70 o 
   6   6   9     1164.41     1181.10     71.41 o 
 -11   7   9        6.73      -28.00     32.89 o 
  -8   7   9       50.84       25.91     27.94 o 
  -5   7   9     3633.92     3368.48    107.36 o 
  -2   7   9       50.16       48.04     18.17 o 
   1   7   9      128.03       75.97     33.11 o 
   4   7   9      508.07      426.85     57.37 o 
   7   7   9       72.91      -35.38     35.83 o 
 -13   8   9        7.71        2.98     44.97 o 
 -10   8   9     2185.34     2239.65    140.99 o 
  -7   8   9      562.44      685.31     68.75 o 
  -4   8   9     1845.46     1704.49     64.46 o 
  -1   8   9      201.25      106.58     29.90 o 
   2   8   9      474.98      368.51     51.08 o 
   5   8   9      316.81      347.24     59.97 o 
 -12   9   9      988.09     1110.20    117.15 o 
  -9   9   9      194.46      146.82     46.24 o 
  -6   9   9      166.50      142.87     55.62 o 
  -3   9   9      447.39      431.82     37.97 o 
   0   9   9     5042.47     4820.11    206.67 o 
   3   9   9      266.16      118.96     68.74 o 
 -11  10   9      627.30      706.39     90.34 o 
  -8  10   9     1372.42     1412.72    148.09 o 
  -5  10   9     7033.57     7072.33    573.86 o 
  -2  10   9       46.52      -23.19     28.92 o 
   1  10   9       19.68      -30.48     38.24 o 
 -10  11   9      368.90      358.93     67.58 o 
  -7  11   9       28.64       38.15     37.07 o 
  -4  11   9     1242.80     1305.33     78.03 o 
  -1  11   9       10.48       60.31     52.97 o 
 -12  12   9      114.33      131.74     64.03 o 
  -9  12   9     1889.85     1985.08    390.83 o 
  -6  12   9        1.05       -8.28     39.93 o 
  -3  12   9      102.51       42.54     52.52 o 
 -11  13   9        9.73      -13.31     56.51 o 
  -8  13   9      192.92      137.14     68.33 o 
  -5  13   9      196.83      136.97     96.67 o 
  -7  14   9      817.82      881.65    105.36 o 
  -1   1  10     1015.76     1237.59     47.88 o 
  -3   2  10    21725.00    21942.59    595.31 o 
   0   2  10     5488.68     6387.65    168.46 o 
  -5   3  10      611.22      495.04     29.63 o 
  -2   3  10       16.95        1.54     11.65 o 
   1   3  10     3782.00     3803.73    158.92 o 
  -7   4  10     2004.85     1860.47     72.68 o 
  -4   4  10        3.68        4.25     13.67 o 
  -1   4  10      568.07      510.64     30.78 o 
   2   4  10     7171.86     7382.88    460.09 o 
  -9   5  10       15.58      -10.56     20.55 o 
  -6   5  10      559.58      647.19     42.94 o 
  -3   5  10    12056.66    12385.68    345.25 o 
   0   5  10     5775.74     5726.10    320.86 o 
   3   5  10     2463.70     2360.74    113.74 o 
 -11   6  10      145.23       82.21     30.29 o 
  -8   6  10      255.87      264.32     41.35 o 
  -5   6  10     6401.07     6371.79    237.59 o 
  -2   6  10     3571.92     3350.41    106.99 o 
   1   6  10     4476.87     4569.39    245.08 o 
   4   6  10      725.81      826.72     71.98 o 
 -13   7  10      511.92      706.40    148.35 o 
 -10   7  10      112.62      132.85     40.30 o 
  -7   7  10       33.62       13.79     25.33 o 
  -4   7  10     1526.54     1378.88     55.84 o 
  -1   7  10       20.27       10.51     23.81 o 
   2   7  10      933.03      860.65     76.67 o 
   5   7  10     1612.56     2033.67    116.09 o 
 -12   8  10     1024.75     1252.76    118.90 o 
  -9   8  10        7.95      -54.60     39.76 o 
  -6   8  10     4436.05     4574.03    159.72 o 
  -3   8  10        9.06      -27.00     18.00 o 
   0   8  10      725.45      591.10     59.14 o 
   3   8  10      104.99      103.03     39.85 o 
 -11   9  10     1829.72     1974.92    134.62 o 
  -8   9  10      682.62      747.92     77.01 o 
  -5   9  10     1432.74     1409.53    128.04 o 
  -2   9  10      135.83       79.49     34.32 o 
   1   9  10     1214.33     1187.29     86.81 o 
   4   9  10        4.21      -19.36     41.54 o 
 -10  10  10      107.55       79.64     78.09 o 
  -7  10  10     1292.04     1163.88    192.02 o 
  -4  10  10     3601.68     3436.56    118.18 o 
  -1  10  10        3.17      -54.74     37.90 o 
   2  10  10      168.97       94.03     45.09 o 
 -12  11  10      104.93      107.33     63.15 o 
  -9  11  10     1114.24     1180.81     97.23 o 
  -6  11  10       63.53       25.43     32.22 o 
  -3  11  10      824.44      675.43     86.47 o 
   0  11  10      446.55      488.46     86.86 o 
 -11  12  10      205.05      216.61     64.42 o 
  -8  12  10       10.99        3.21     56.67 o 
  -5  12  10      562.01      468.88    101.72 o 
  -2  12  10      375.15      339.45     87.86 o 
 -10  13  10       92.55       32.36     56.84 o 
  -4  13  10      631.05      695.89     93.95 o 
   0   1  11     2380.07     2471.74     82.96 o 
  -2   2  11     3334.59     3252.65    102.95 o 
   1   2  11     3568.40     3805.95     92.35 o 
  -4   3  11      440.00      456.32     30.34 o 
  -1   3  11     5381.19     5688.61    152.98 o 
   2   3  11     9530.70    10695.08    338.31 o 
  -6   4  11     1508.88     1422.68     64.33 o 
  -3   4  11     9744.54    10423.85    371.54 o 
   0   4  11     8327.11     8132.73    233.57 o 
   3   4  11     2711.86     2597.01    122.51 o 
  -8   5  11      285.40      210.13     39.77 o 
  -5   5  11       36.30      -22.34     16.52 o 
  -2   5  11     7448.51     7393.45    284.98 o 
   1   5  11        2.66      -11.73     24.30 o 
   4   5  11      355.67      394.05     50.53 o 
 -10   6  11      410.63      464.86     56.64 o 
  -7   6  11      537.85      489.59     50.05 o 
  -4   6  11     1902.44     2070.59    147.64 o 
  -1   6  11      123.64       78.77     27.44 o 
   2   6  11      326.84      295.46     43.13 o 
   5   6  11      181.29      142.53     45.06 o 
 -12   7  11     1540.12     1704.26    103.80 o 
  -9   7  11     1854.73     2039.90    131.41 o 
  -6   7  11     1779.28     1594.46     96.12 o 
  -3   7  11      766.43      718.45     41.00 o 
   0   7  11      102.75       24.86     26.68 o 
   3   7  11     2864.08     3124.71    148.90 o 
   6   7  11      184.34      179.31     43.38 o 
 -11   8  11     1241.51     1228.11    108.12 o 
  -8   8  11      134.26      120.80     45.38 o 
  -5   8  11     1308.57     1267.22     54.01 o 
  -2   8  11     4653.90     4570.93    190.16 o 
   1   8  11     1533.12     1454.99     88.05 o 
   4   8  11       14.81      -16.35     37.76 o 
 -13   9  11      459.79      543.04     88.88 o 
 -10   9  11      193.67      206.91     56.81 o 
  -7   9  11     1856.18     1753.89    127.91 o 
  -4   9  11      410.21      307.16     43.40 o 
  -1   9  11      297.99      215.88     43.55 o 
   2   9  11      200.93      106.78     47.23 o 
 -12  10  11        5.43       97.26     81.55 o 
  -9  10  11      163.32       58.57     64.05 o 
  -6  10  11     2256.99     1783.62    195.06 o 
  -3  10  11        2.31      -46.39     30.93 o 
   0  10  11     1282.65     1460.61    100.15 o 
 -11  11  11     1299.60     1492.40    220.06 o 
  -8  11  11     1397.74     1674.62    171.66 o 
  -5  11  11      643.31      540.67     75.97 o 
  -2  11  11      247.93      124.27     85.24 o 
   1  11  11      720.86      590.63     94.66 o 
 -10  12  11      151.38      196.07     60.29 o 
  -7  12  11     1282.38     1166.77    129.52 o 
  -4  12  11      289.84      243.23     62.73 o 
  -1  12  11     1336.50     1666.98    135.60 o 
  -9  13  11       11.29       32.14     65.48 o 
  -6  13  11      187.33      195.24     89.05 o 
   0   0  12    28218.00    29564.66   1639.68 o 
   1   1  12     2548.72     2799.34     88.52 o 
  -1   2  12       37.38       -8.44     12.04 o 
   2   2  12    11024.56    11910.90    332.85 o 
  -3   3  12     1936.71     1559.33     59.02 o 
   0   3  12      967.28      836.04     36.78 o 
   3   3  12     4553.94     4457.69    128.04 o 
  -5   4  12     1129.01     1188.40     82.66 o 
  -2   4  12     2759.36     2734.99     95.40 o 
   1   4  12    17012.05    17252.10    980.54 o 
   4   4  12       13.90       -6.36     21.01 o 
  -7   5  12      995.07      955.31     70.86 o 
  -4   5  12     5783.94     5826.97    209.43 o 
  -1   5  12       92.23       43.81     17.86 o 
   2   5  12        4.26        2.46     25.19 o 
   5   5  12       59.00       26.07     26.47 o 
  -9   6  12     1463.51     1716.87    128.01 o 
  -6   6  12      322.89      307.37     34.55 o 
  -3   6  12      169.54      157.43     23.69 o 
   0   6  12      303.76      211.53     37.53 o 
   3   6  12     3167.40     3821.93    193.70 o 
   6   6  12      247.66      322.00     59.66 o 
 -11   7  12      298.18      357.62     55.41 o 
  -8   7  12     2648.99     2816.62    185.98 o 
  -5   7  12      239.10      265.12     27.67 o 
  -2   7  12     1650.19     1656.37     75.05 o 
   1   7  12      357.72      323.30     49.13 o 
   4   7  12      629.23      912.15    104.74 o 
 -13   8  12     2454.38     2658.53    250.00 o 
 -10   8  12      540.90      572.43     80.75 o 
  -7   8  12      225.33      231.23     39.14 o 
  -4   8  12       32.91        7.84     22.47 o 
  -1   8  12     4148.62     4024.90    174.69 o 
   2   8  12      729.06      809.84     87.34 o 
   5   8  12       27.29       21.42     46.82 o 
 -12   9  12      236.29      205.14     68.60 o 
  -9   9  12       13.68      -19.67     38.41 o 
  -6   9  12     8235.29     8722.71    566.27 o 
  -3   9  12     1270.26     1126.86     72.66 o 
   0   9  12      157.93       85.21     37.52 o 
   3   9  12      216.02      171.52     51.68 o 
 -11  10  12      598.09      664.87    137.14 o 
  -8  10  12      778.84      876.43    195.65 o 
  -5  10  12      685.46      540.61    208.33 o 
  -2  10  12       11.58      -37.66     32.33 o 
   1  10  12     1172.53     1266.70    105.07 o 
 -10  11  12      451.40      515.71    121.66 o 
  -4  11  12      104.03       92.35     50.17 o 
  -1  11  12     1563.91     1817.78    107.42 o 
  -9  12  12       13.76      -11.40     43.85 o 
  -6  12  12       29.06      -49.40     63.93 o 
  -3  12  12        1.76      -42.02     49.61 o 
  -5  13  12     1455.73     1476.57    120.75 o 
  -1   1  13     4862.29     4923.78    136.50 o 
  -3   2  13       21.24       -5.27     13.88 o 
   0   2  13      115.01       44.82     15.68 o 
  -5   3  13     2523.74     2556.29     99.73 o 
  -2   3  13      168.13      152.94     20.79 o 
   1   3  13    19287.74    19591.03    492.96 o 
  -7   4  13      186.23      152.70     35.04 o 
  -4   4  13      960.97      830.80     41.67 o 
  -1   4  13       10.58       -1.02     15.58 o 
   2   4  13     4552.51     4778.48    202.17 o 
  -9   5  13      169.97      150.85     42.27 o 
  -6   5  13      212.49      189.67     29.34 o 
  -3   5  13     5684.73     5601.55    274.38 o 
   0   5  13      136.55       94.51     29.44 o 
   3   5  13       57.17       13.48     30.94 o 
 -11   6  13       30.56       45.17     41.02 o 
  -8   6  13     4260.89     4500.78    191.79 o 
  -5   6  13      291.74      258.71     32.85 o 
  -2   6  13     1499.23     1447.54     68.68 o 
   1   6  13       55.10      -16.25     26.57 o 
   4   6  13     1814.27     1795.09    103.64 o 
 -10   7  13      258.32      212.99     48.73 o 
  -7   7  13       98.04      103.92     32.47 o 
  -4   7  13        3.25       -8.92     19.04 o 
  -1   7  13     1704.08     1689.55     91.97 o 
   2   7  13      818.31      713.61     70.68 o 
   5   7  13      314.71      354.23     47.96 o 
 -12   8  13     1187.26     1427.82    132.37 o 
  -9   8  13      183.06      212.12     44.14 o 
  -6   8  13     1105.49     1059.49     58.26 o 
  -3   8  13     1245.04     1211.51     92.46 o 
   0   8  13        4.44      -39.19     28.38 o 
   3   8  13        6.61      -23.04     35.44 o 
 -11   9  13       96.21      122.74     55.77 o 
  -8   9  13        1.61       -7.66     36.03 o 
  -5   9  13     1195.85     1070.35     92.80 o 
  -2   9  13     1444.47     1586.37    105.99 o 
   1   9  13       17.56      -27.61     33.99 o 
 -10  10  13      210.18      258.81     57.80 o 
  -7  10  13     4184.74     3865.46    583.68 o 
  -4  10  13      173.87       96.28     39.44 o 
  -1  10  13       31.31      -38.78     35.27 o 
   2  10  13       62.63       70.71     76.19 o 
  -9  11  13       55.52       67.26     76.43 o 
  -6  11  13       65.25       96.67     79.05 o 
  -3  11  13        1.65      -24.71     37.02 o 
   0  11  13     2391.38     2901.03    267.14 o 
  -5  12  13      430.35      342.63    111.43 o 
  -2  12  13       43.57       21.67     77.50 o 
   0   1  14     3199.72     3296.05    110.14 o 
  -2   2  14     3899.06     3931.63    113.71 o 
   1   2  14       92.65       96.01     19.73 o 
  -4   3  14      380.05      357.06     31.18 o 
  -1   3  14     1208.35     1262.87     48.93 o 
   2   3  14     9858.75    10264.01    383.01 o 
  -6   4  14      734.97      678.92     68.63 o 
  -3   4  14     2229.36     2155.72     77.82 o 
   0   4  14     2601.71     2576.69    122.36 o 
   3   4  14      307.77      298.82     43.86 o 
  -8   5  14       41.85       33.94     31.71 o 
  -5   5  14      110.54       99.56     25.34 o 
  -2   5  14      917.06      832.12     52.01 o 
   1   5  14      255.36      211.85     38.60 o 
   4   5  14        6.93        4.40     32.56 o 
 -10   6  14      402.47      590.50     67.91 o 
  -7   6  14     2428.67     2537.36    151.01 o 
  -4   6  14     1173.46     1102.59     51.24 o 
  -1   6  14      246.50      218.35     45.76 o 
   2   6  14      521.87      531.53     59.34 o 
   5   6  14        1.00      -53.51     38.33 o 
 -12   7  14     1686.02     1964.63    118.25 o 
  -9   7  14     1135.22     1233.62     81.50 o 
  -6   7  14      890.56      936.74     67.30 o 
  -3   7  14     1265.14     1204.31     63.64 o 
   0   7  14     1493.12     1414.34     84.60 o 
   3   7  14      937.16     1047.73    132.27 o 
 -11   8  14       88.07      125.75     59.11 o 
  -8   8  14      144.11      101.88     38.01 o 
  -5   8  14     1379.26     1242.04     64.92 o 
  -2   8  14     2428.57     2334.14    160.67 o 
   1   8  14      778.29      865.50    131.47 o 
   4   8  14       12.82       -1.85     42.61 o 
 -10   9  14      144.15       33.43     47.09 o 
  -7   9  14     1116.59     1074.19    152.38 o 
  -4   9  14        1.81      -34.85     30.48 o 
  -1   9  14       40.38        4.88     31.41 o 
   2   9  14      215.74      190.86     54.68 o 
  -9  10  14       31.79       55.69     47.50 o 
  -6  10  14     1655.69     1240.58    122.62 o 
  -3  10  14        7.12       -9.86     35.59 o 
   0  10  14      289.09      275.55     54.18 o 
  -5  11  14      311.20      157.62     82.97 o 
  -2  11  14      130.19       70.38     46.61 o 
  -4  12  14      275.94      199.11     66.57 o 
   0   0  15     3576.31     3355.00    500.11 o 
   1   1  15       20.39       16.55     16.50 o 
  -1   2  15     7336.89     7183.25    242.41 o 
   2   2  15     2596.18     2661.01     92.40 o 
  -3   3  15     1836.49     1959.25     84.80 o 
   0   3  15     3389.93     3235.65     99.20 o 
   3   3  15      125.25       76.93     29.78 o 
  -5   4  15     2352.01     2197.86     91.70 o 
  -2   4  15      684.15      677.98     41.82 o 
   1   4  15     1528.82     1250.30     62.86 o 
   4   4  15     2039.35     1921.61    105.02 o 
  -7   5  15     1488.83     1500.70    110.98 o 
  -4   5  15     1059.75     1107.78     52.12 o 
  -1   5  15     1268.64     1151.11     62.13 o 
   2   5  15      165.53      196.03     40.90 o 
   5   5  15      698.28      809.53     79.34 o 
  -9   6  15     1451.52     1645.32     97.29 o 
  -6   6  15        1.34      -24.53     25.14 o 
  -3   6  15      567.27      683.24     45.25 o 
   0   6  15     1845.42     1765.42    145.27 o 
   3   6  15      563.68      663.77     69.62 o 
   6   6  15       50.00       59.09     61.29 o 
 -11   7  15      683.53      741.24     91.15 o 
  -8   7  15     1146.95     1143.45     79.07 o 
  -5   7  15       11.68      -30.89     21.29 o 
  -2   7  15     1288.63     1318.83     69.14 o 
   1   7  15      336.56      365.94     58.50 o 
   4   7  15       30.97        3.10     40.72 o 
 -10   8  15      285.37      354.45     57.39 o 
  -7   8  15       11.20       -6.14     27.93 o 
  -4   8  15     2490.98     2490.80    106.66 o 
  -1   8  15      641.47      691.80     69.12 o 
   2   8  15        6.79        2.99     41.06 o 
  -9   9  15     1132.43     1292.29    184.70 o 
  -6   9  15     1794.42     1382.24    134.64 o 
  -3   9  15      164.30      119.94     41.47 o 
   0   9  15      114.12       13.96     35.91 o 
 -11  10  15       65.98       54.62     58.67 o 
  -8  10  15      256.72      304.09     56.99 o 
  -5  10  15       55.79       18.67     39.46 o 
  -2  10  15     1072.25     1363.40     94.29 o 
   1  10  15      596.25      620.82    120.71 o 
 -10  11  15       11.87      -90.95     73.33 o 
  -7  11  15      188.24      168.33     60.24 o 
  -4  11  15      144.33      103.84     45.37 o 
  -1  11  15      359.69      288.33    101.78 o 
  -1   1  16     1594.03     2085.45    120.65 o 
  -3   2  16       86.08       62.86     26.53 o 
   0   2  16     9632.40     9885.12    261.51 o 
  -5   3  16     2986.11     2747.92    109.62 o 
  -2   3  16      274.74      213.30     26.20 o 
   1   3  16      511.26      603.81     43.44 o 
  -7   4  16      159.45       69.90     43.43 o 
  -4   4  16      340.98      391.15     35.36 o 
  -1   4  16      571.47      580.89     41.80 o 
   2   4  16      220.86      241.91     41.46 o 
  -9   5  16      753.20     1018.46     84.01 o 
  -6   5  16     5901.39     5974.02    261.86 o 
  -3   5  16       53.31       13.32     20.90 o 
   0   5  16      288.81      270.95     61.00 o 
   3   5  16        2.09      -30.80     30.95 o 
 -11   6  16     1232.63     1354.90    100.16 o 
  -8   6  16      851.53      937.57    120.21 o 
  -5   6  16      220.98      244.90     34.62 o 
  -2   6  16      141.67       87.13     29.55 o 
   1   6  16     4187.44     4591.14    378.43 o 
   4   6  16       18.49       13.71     39.29 o 
 -10   7  16      146.12      126.25     46.25 o 
  -7   7  16       38.48       32.98     31.74 o 
  -4   7  16     2653.44     2592.12    139.15 o 
  -1   7  16     1122.13     1195.81     98.63 o 
   2   7  16        6.33      -25.90     36.08 o 
  -9   8  16      727.30      748.59     72.19 o 
  -6   8  16      226.09      153.78     39.90 o 
  -3   8  16     1718.96     1763.16     86.19 o 
   0   8  16       34.74       11.88     37.16 o 
   3   8  16      487.33      528.19     73.28 o 
 -11   9  16       41.76      -34.40     70.95 o 
  -8   9  16     1980.48     2099.55    369.99 o 
  -5   9  16      605.43      683.81    102.20 o 
  -2   9  16      527.07      582.74    139.21 o 
   1   9  16      101.63       94.36     44.96 o 
 -10  10  16      196.33      225.84     61.09 o 
  -7  10  16       34.63        3.10     53.57 o 
  -4  10  16      269.13      211.11     51.14 o 
  -1  10  16      565.01      749.33    122.47 o 
  -6  11  16      118.36      132.38     62.74 o 
  -3  11  16      590.56      657.42     75.29 o 
   0   1  17     1025.59      923.32     47.01 o 
  -2   2  17       87.45        4.52     17.80 o 
   1   2  17      714.76      706.87     42.10 o 
  -4   3  17      800.69      802.73     55.55 o 
  -1   3  17     5612.00     5573.37    197.35 o 
   2   3  17       46.41       19.06     24.10 o 
  -6   4  17     2642.04     2511.45    205.72 o 
  -3   4  17      767.35      768.24     67.54 o 
   0   4  17        8.96       -7.31     20.85 o 
   3   4  17        3.72      -43.30     28.87 o 
  -8   5  17       90.54      103.67     49.50 o 
  -5   5  17     1759.76     1796.47    156.35 o 
  -2   5  17       48.72       58.69     30.76 o 
   1   5  17     1773.23     1733.28     98.13 o 
   4   5  17       10.05      -14.43     36.64 o 
 -10   6  17     2208.38     2256.83    125.07 o 
  -7   6  17      419.53      428.96     54.79 o 
  -4   6  17       76.50       42.76     27.74 o 
  -1   6  17      109.99       54.63     29.50 o 
   2   6  17      460.53      275.16     51.16 o 
   5   6  17        2.28      -43.85     43.44 o 
  -9   7  17       10.68      -27.75     36.53 o 
  -6   7  17       27.95      -14.04     27.96 o 
  -3   7  17     2290.31     2523.46    109.42 o 
   0   7  17     1351.22     1276.19    106.68 o 
   3   7  17      125.09       56.11     44.06 o 
  -8   8  17     1478.38     1608.60     95.56 o 
  -5   8  17     1461.63     1508.35     91.52 o 
  -2   8  17       59.80        7.34     33.96 o 
   1   8  17        3.12        3.46     41.28 o 
 -10   9  17       73.85       16.45     51.56 o 
  -7   9  17        1.61      -32.67     37.75 o 
  -4   9  17       26.79      -10.99     46.77 o 
  -1   9  17      114.49      133.24     46.92 o 
  -9  10  17      322.12      422.59     71.93 o 
  -6  10  17       31.79      -24.05     48.21 o 
  -3  10  17      119.47       87.50     44.59 o 
  -5  11  17       30.89       49.06     49.28 o 
   0   0  18     1161.91     1200.46    133.69 o 
   1   1  18     1515.96     1659.92     64.11 o 
  -1   2  18     1272.85     1420.19     58.09 o 
   2   2  18      155.71       79.84     27.62 o 
  -3   3  18       16.12        4.65     19.86 o 
   0   3  18      825.94     1000.33     55.99 o 
   3   3  18        4.27        8.18     31.10 o 
  -5   4  18     3428.07     3300.40    130.16 o 
  -2   4  18       31.04       45.56     23.30 o 
   1   4  18      336.30      245.39     38.14 o 
   4   4  18      157.84      207.31     48.10 o 
  -7   5  18      415.96      431.72     55.47 o 
  -4   5  18      581.52      500.00     47.98 o 
  -1   5  18      148.66      134.58     33.82 o 
   2   5  18      668.71      846.59     75.41 o 
   5   5  18      752.23      971.29     88.28 o 
  -9   6  18      164.55      185.51     50.05 o 
  -6   6  18      817.06      685.34     65.66 o 
  -3   6  18      295.38      300.64     42.98 o 
   0   6  18     1572.07     1427.98     89.73 o 
   3   6  18      540.32      465.70     78.65 o 
  -8   7  18       89.21       81.17     42.00 o 
  -5   7  18      231.08      213.81     38.92 o 
  -2   7  18      428.75      363.06     46.69 o 
   1   7  18      471.35      439.38     69.45 o 
 -10   8  18       50.08      -12.47     44.90 o 
  -7   8  18      623.46      447.92     59.32 o 
  -4   8  18     1404.24     1590.66    119.11 o 
  -1   8  18       43.15       11.81     41.72 o 
  -9   9  18      998.12     1129.46    220.29 o 
  -6   9  18      237.26      183.69     67.74 o 
  -3   9  18        1.10      -52.81     35.89 o 
   0   9  18       61.30       55.21     49.34 o 
  -8  10  18       60.04       28.21     54.40 o 
  -5  10  18        3.84       30.37     53.99 o 
  -2  10  18      696.49      750.53     80.57 o 
  -1   1  19      319.45      210.13     29.13 o 
  -3   2  19     1671.69     1418.35     76.59 o 
   0   2  19     1501.80     1423.22     59.98 o 
  -5   3  19       15.47       12.03     26.61 o 
  -2   3  19      313.11      334.46     33.59 o 
   1   3  19      607.03      635.60     53.97 o 
  -7   4  19     1333.11     1219.41     82.69 o 
  -4   4  19      657.51      577.84     53.31 o 
  -1   4  19     1211.33     1097.67     67.21 o 
   2   4  19       91.16       62.21     43.08 o 
  -9   5  19      629.36      609.34     80.18 o 
  -6   5  19      968.77     1071.73     89.05 o 
  -3   5  19      614.90      652.94     57.63 o 
   0   5  19      559.11      637.25    105.53 o 
   3   5  19      114.33       88.17     44.70 o 
  -8   6  19      387.35      366.01     57.85 o 
  -5   6  19       70.99      133.77     34.17 o 
  -2   6  19     1282.54     1362.97     75.07 o 
   1   6  19     1229.60     1335.37     95.36 o 
  -7   7  19     1054.67     1139.66     86.97 o 
  -4   7  19     1292.45     1471.19     92.85 o 
  -1   7  19       78.24       19.75     37.68 o 
   2   7  19       85.66       54.58     46.03 o 
  -9   8  19      234.31      225.59     53.89 o 
  -6   8  19      183.06      287.56     60.96 o 
  -3   8  19      234.85      257.72     43.78 o 
   0   8  19      437.61      474.87     66.81 o 
  -8   9  19      168.15      177.34     54.35 o 
  -5   9  19       43.90       49.07     47.69 o 
  -2   9  19        0.51       -4.30     43.15 o 
  -4  10  19      384.93      368.57    119.76 o 
   0   1  20      211.50      250.27     32.33 o 
  -2   2  20     2669.77     3090.67    102.71 o 
   1   2  20       88.76       50.58     27.42 o 
  -4   3  20     1124.50     1050.81     66.29 o 
  -1   3  20      501.76      600.40     43.63 o 
   2   3  20      596.69      524.02     60.96 o 
  -6   4  20      154.25      192.86     44.62 o 
  -3   4  20       11.08       -6.69     26.99 o 
   0   4  20      283.47      321.29     45.09 o 
   3   4  20     1424.24     1417.39     92.54 o 
  -8   5  20      479.91      463.87     65.23 o 
  -5   5  20      244.66      238.98     40.19 o 
  -2   5  20      177.29      102.38     35.97 o 
   1   5  20        1.21      -41.17     36.18 o 
   4   5  20       79.33       14.99     44.44 o 
  -7   6  20       27.16        4.84     38.66 o 
  -4   6  20       41.62       13.78     38.30 o 
  -1   6  20     2010.21     2012.70     98.62 o 
   2   6  20       64.38       25.98     47.51 o 
  -9   7  20       27.40       21.72     57.32 o 
  -6   7  20     2485.38     2457.47    127.50 o 
  -3   7  20      840.22      945.06     72.29 o 
   0   7  20      317.33      266.84     54.82 o 
  -8   8  20      260.69      368.17     58.48 o 
  -5   8  20       27.70      -34.59     37.68 o 
  -2   8  20      204.91      182.77     52.64 o 
  -7   9  20       99.22       20.36     65.24 o 
  -4   9  20      191.37      203.52     67.58 o 
   0   0  21       35.18       39.76     43.18 o 
   1   1  21      921.89      914.59     55.27 o 
  -1   2  21      423.53      375.65     37.64 o 
   2   2  21       89.30       65.04     45.10 o 
  -3   3  21     1290.15     1206.20     71.23 o 
   0   3  21       86.43       35.13     27.52 o 
   3   3  21      184.11      146.72     65.90 o 
  -5   4  21       27.39       53.92     37.57 o 
  -2   4  21        1.51      -18.12     29.49 o 
   1   4  21       95.80       86.96     40.88 o 
   4   4  21     1224.82     1334.22    123.17 o 
  -7   5  21       78.14       63.44     43.39 o 
  -4   5  21       72.61       85.58     34.29 o 
  -1   5  21     2274.19     2288.05    107.37 o 
   2   5  21       82.52       23.97     49.98 o 
  -6   6  21      730.97      772.41     74.32 o 
  -3   6  21      184.93      149.73     49.52 o 
   0   6  21      222.37      177.52     50.21 o 
  -8   7  21        5.27      -21.55     52.40 o 
  -5   7  21      414.09      528.80     82.35 o 
  -2   7  21      142.78      172.07     42.98 o 
  -7   8  21      280.42      309.04    107.74 o 
  -4   8  21      115.55       45.94     45.02 o 
  -1   8  21        2.57        2.98     83.69 o 
  -1   1  22      255.05      299.52     41.76 o 
  -3   2  22     1191.59     1262.99     69.48 o 
   0   2  22      159.08      142.29     33.81 o 
  -5   3  22       14.31       -7.98     35.67 o 
  -2   3  22      149.62      143.71     34.62 o 
   1   3  22       81.51       54.23     31.98 o 
  -7   4  22      419.90      480.37     65.14 o 
  -4   4  22       45.97       43.20     34.25 o 
  -1   4  22      105.06       91.12     39.41 o 
   2   4  22       40.52        5.13     40.79 o 
  -6   5  22       87.49       36.79     40.84 o 
  -3   5  22      295.12      278.63     57.70 o 
   0   5  22      483.62      616.41     86.70 o 
  -5   6  22      909.99     1046.44    114.13 o 
  -2   6  22      680.29      802.04     70.39 o 
   1   6  22      272.60      137.09     64.35 o 
  -4   7  22       63.25       27.54     44.98 o 
  -1   7  22       31.56       31.05     56.87 o 
   0   1  23      131.16       83.38     31.48 o 
  -2   2  23      997.20     1027.16     69.57 o 
   1   2  23       15.78       24.33     31.56 o 
  -4   3  23       21.05       11.91     33.67 o 
  -1   3  23      111.02       23.78     32.58 o 
   2   3  23      408.67      409.63     62.47 o 
  -6   4  23      116.39       22.89     45.43 o 
  -3   4  23      522.69      558.34     58.35 o 
   0   4  23       82.32        7.33     35.10 o 
  -5   5  23       71.32       38.84     42.15 o 
  -2   5  23      981.76     1282.73    232.22 o 
   1   5  23        7.62        3.67     59.03 o 
  -4   6  23      475.43      468.03     70.70 o 
  -1   6  23      451.77      324.71     79.98 o 
   0   0  24      712.32      869.63    107.35 o 
   1   1  24      417.22      514.87     53.53 o 
  -1   2  24       35.39        0.72     30.27 o 
   2   2  24      145.43      199.79     45.18 o 
  -3   3  24      172.59      200.16     47.32 o 
   0   3  24       64.10       15.45     33.18 o 
  -5   4  24       79.66      150.35     80.95 o 
  -2   4  24      715.64      965.32    105.30 o 
   1   4  24      611.13      643.03    127.80 o 
  -4   5  24      929.98      958.27    110.49 o 
  -1   5  24      170.69      163.72     56.66 o 
  -1   1  25      322.89      302.66     49.56 o 
  -3   2  25        0.48      -15.88     36.43 o 
   0   2  25       65.71       43.46     38.95 o 
  -2   3  25       37.22       24.99     51.77 o 
                                                 
